# Supplementary material for: Test equating sleep scales: applying the Leunbach’s model
Source: BMC Med Res Methodol. 2019 Jul 8;19:141. doi: 10.1186/s12874-019-0768-y (PMC6613254; doi:10.1186/s12874-019-0768-y)
Supplement: Supplementary file 2 — Raw score conversion tables among sleep instruments. (XLSX 28 kb) [file 12874_2019_768_MOESM2_ESM.xlsx]

## Sheet: ESS
ESS		MOS	NSID	NSIF	NSIN	PSQI	PSRI					Direct equating
0		0	0	0	0	0	0
1		2	1	1	1	1	1
2		3	6	3	4	1	3
3		4	15	4	10	2	4
4		5	20	5	16	4	6
5		7	23	6	20	5	9
6		8	25	6	23	7	13
7		9	27	7	25	10	18
8		9	28	7	27	12	24
9		10	30	7	29	14	30
10		11	31	8	31	16	35
11		12	32	8	33	18	39
12		12	34	8	34	19	42
13		13	36	9	36	21	45
14		14	37	9	38	22	47
15		14	39	9	39	23	49
16		15	41	10	40	25	51
17		15	42	10	41	26	53
18		16	43	10	42	27	55
19		17	44	10	43	28	57
20		18	46	11	43	30	59
21		18	47	11	44	31	61
22		20	48	12	45	32	62
23		21	48	12	45	34	63
24		21	48	12	45	35	64

## Sheet: MOS
MOS		ESS	NSID	NSIF	NSIN	PSQI	PSRI					Direct equating
0		0	0	0	0	0	0					Indirect equating
1		1	0	0	1	0	1
2		1	2	2	3	1	2
3		2	6	3	9	1	3
4		3	12	4	16	2	4
5		4	17	5	19	3	6
6		5	21	5	21	4	8
7		5	24	6	23	6	11
8		6	26	6	24	9	16
9		8	28	7	26	11	21
10		9	30	8	28	13	28
11		10	31	8	30	16	35
12		11	33	9	32	18	41
13		13	36	9	35	21	45
14		15	38	10	37	23	48
15		16	40	10	40	25	51
16		18	42	11	41	27	55
17		19	44	11	42	29	57
18		20	45	11	43	30	60
19		21	47	12	44	32	61
20		22	48	12	45	32	62
21		23	48	12	45	34	64
22		23	48	12	45	34	64
23		23	48	12	45	34	64
24		23	48	12	45	34	64

## Sheet: NSID
NSID		ESS	MOS	NSIF	NSIN	PSQI	PSRI					Direct equating
0		0	0	0	0	0	0					Indirect equating
1		1	2	1	2	1	1
2		1	2	1	3	1	2
3		1	2	2	3	1	2
4		2	3	2	4	1	2
5		2	3	2	5	1	2
6		2	3	3	6	1	3
7		2	3	3	7	1	3
8		2	3	3	8	2	3
9		2	4	3	10	2	3
10		2	4	4	11	2	3
11		3	4	4	12	2	3
12		3	4	4	13	2	4
13		3	4	4	14	2	4
14		3	4	4	15	2	4
15		3	5	5	16	2	4
16		3	5	5	16	2	4
17		3	5	5	17	3	5
18		3	5	5	18	3	5
19		4	5	5	18	3	5
20		4	6	5	19	3	6
21		4	6	6	20	4	6
22		4	6	6	21	4	8
23		5	7	6	21	5	8
24		5	7	6	22	6	10
25		6	7	6	23	7	12
26		6	8	6	24	8	14
27		7	9	7	25	9	18
28		8	9	7	26	11	22
29		8	10	7	28	13	27
30		9	10	8	29	14	31
31		10	11	8	30	16	35
32		11	11	8	31	17	38
33		11	12	8	32	18	41
34		12	12	9	34	19	42
35		13	13	9	35	20	44
36		13	13	9	36	21	45
37		14	14	9	37	22	47
38		14	14	9	38	23	48
39		15	14	10	39	23	49
40		16	15	10	40	24	50
41		16	15	10	41	25	51
42		17	16	10	41	26	53
43		18	16	11	42	27	54
44		19	17	11	43	28	56
45		19	18	11	43	29	58
46		20	18	11	44	30	59
47		21	19	12	44	31	61
48		23	21	12	45	34	64

## Sheet: NSIF
NSIF		ESS	MOS	NSID	NSIN	PSQI	PSRI					Direct equating
0		0	0	0	0	0	0					Indirect equating
1		1	2	2	3	1	1
2		2	2	4	5	1	2
3		2	3	8	9	2	3
4		3	4	12	15	2	4
5		4	5	18	19	4	6
6		6	7	24	23	7	11
7		8	9	28	27	12	23
8		11	11	32	31	17	38
9		14	13	36	35	22	47
10		17	15	41	39	26	54
11		21	17	44	42	30	60
12		23	21	48	45	34	64

## Sheet: NSIN
NSIN		ESS	MOS	NSID	NSIF	PSQI	PSRI					Direct equating
0		0	0	0	0	0	0					Indirect equating
1		1	1	0	0	0	1
2		1	2	1	1	1	2
3		2	2	2	1	1	2
4		2	2	4	2	1	3
5		2	2	5	2	2	3
6		2	3	6	2	2	3
7		3	3	7	2	2	4
8		3	3	8	3	2	4
9		3	3	9	3	2	4
10		3	3	9	3	2	4
11		3	3	10	3	2	4
12		3	3	11	3	3	5
13		3	4	12	4	3	5
14		4	4	13	4	3	5
15		4	4	14	4	3	6
16		4	4	16	4	4	6
17		4	4	17	5	4	7
18		4	5	18	5	4	7
19		5	5	20	5	5	8
20		5	6	21	5	5	9
21		5	6	22	6	6	10
22		6	7	24	6	7	12
23		6	7	25	6	8	14
24		7	8	26	6	9	16
25		7	8	27	7	10	19
26		8	9	28	7	11	22
27		8	9	28	7	12	25
28		9	10	29	7	13	28
29		9	11	30	8	14	31
30		10	11	31	8	15	34
31		10	11	32	8	16	36
32		11	12	33	8	17	38
33		11	12	33	9	18	40
34		12	13	34	9	19	42
35		12	13	35	9	20	43
36		13	13	36	9	21	45
37		14	14	37	9	22	46
38		14	14	38	10	22	48
39		15	15	39	10	23	49
40		16	15	40	10	25	51
41		17	16	42	11	26	53
42		18	17	43	11	27	55
43		19	18	44	11	29	57
44		21	19	46	12	31	60
45		23	21	48	12	34	64

## Sheet: PSQI
PSQI		ESS	MOS	NSID	NSIF	NSIN	PSD	PSRI				Direct equating
0		0	0	0	0	0	0	0				Indirect equating
1		1	2	4	2	3	3	2
2		3	4	13	4	8	6	4
3		4	5	18	5	14	10	6
4		4	6	21	5	17	13	8
5		5	6	23	6	20	16	9
6		5	7	24	6	21	19	11
7		6	7	25	6	22	22	12
8		6	8	26	6	23	25	14
9		7	8	27	7	24	29	16
10		7	9	27	7	25	33	18
11		8	9	28	7	26	37	20
12		8	9	28	7	27	41	23
13		8	10	29	7	28	46	25
14		9	10	30	7	29	50	28
15		10	11	30	8	30	55	31
16		10	11	31	8	31	59	34
17		11	11	32	8	32	64	36
18		11	12	33	8	33	69	39
19		12	12	34	8	34	73	41
20		13	13	35	9	35	77	43
21		13	13	36	9	36	80	45
22		14	14	37	9	37	84	46
23		15	14	39	9	39	87	48
24		15	14	40	9	39	90	50
25		16	15	41	10	40	92	51
26		17	16	42	10	41	94	53
27		18	16	43	10	42	96	54
28		19	17	44	10	43	98	56
29		19	17	45	11	43	99	58
30		20	18	46	11	44	100	59
31		21	19	47	11	44	101	61
32		22	20	48	12	45	102	62
33		23	20	48	12	45	102	63
34		23	21	48	12	45	103	64
35		24	21	48	12	45	104	64
36		24	21	48	12	45	104	64

## Sheet: PSRI
PSRI		ESS	MOS	NSID	NSIF	NSIN	PSD	PSQI				Direct equating
0		0	0	0	0	0	0	0				Indirect equating
1		1	1	1	1	1	1	0
2		1	2	4	2	3	2	1
3		2	3	8	3	5	3	1
4		3	4	14	4	9	5	2
5		3	5	17	4	12	7	2
6		4	5	20	5	16	8	3
7		4	6	21	5	17	10	4
8		5	6	23	5	19	12	4
9		5	6	23	6	20	14	5
10		5	7	24	6	21	16	6
11		6	7	25	6	22	18	6
12		6	7	25	6	22	20	7
13		6	8	26	6	23	22	7
14		6	8	26	6	23	24	8
15		6	8	26	6	23	26	9
16		7	8	26	6	24	28	9
17		7	8	27	7	24	30	10
18		7	8	27	7	25	32	10
19		7	9	27	7	25	34	10
20		7	9	28	7	25	36	11
21		7	9	28	7	26	38	11
22		8	9	28	7	26	40	12
23		8	9	28	7	26	42	12
24		8	9	28	7	27	45	13
25		8	9	29	7	27	47	13
26		8	10	29	7	27	49	13
27		8	10	29	7	28	51	14
28		9	10	29	7	28	53	14
29		9	10	29	7	28	54	14
30		9	10	30	7	29	56	15
31		9	10	30	7	29	58	15
32		9	10	30	8	29	60	15
33		10	11	30	8	30	62	16
34		10	11	31	8	30	64	16
35		10	11	31	8	30	66	17
36		10	11	31	8	31	67	17
37		10	11	32	8	31	69	17
38		11	11	32	8	32	71	18
39		11	12	32	8	32	73	18
40		11	12	33	8	33	75	19
41		12	12	33	8	33	76	19
42		12	12	34	8	34	78	20
43		12	13	34	8	35	80	20
44		13	13	35	9	35	82	21
45		13	13	36	9	36	84	21
46		13	13	36	9	37	85	22
47		14	14	37	9	37	87	22
48		14	14	38	9	38	89	23
49		15	14	39	9	39	90	24
50		15	14	40	9	39	91	24
51		16	15	41	10	40	93	25
52		16	15	41	10	41	94	26
53		17	16	42	10	41	95	26
54		18	16	43	10	42	96	27
55		18	16	43	10	42	97	27
56		19	17	44	10	43	98	28
57		19	17	45	11	43	99	29
58		20	17	45	11	43	99	29
59		20	18	46	11	44	100	30
60		21	18	46	11	44	100	30
61		21	19	47	11	44	101	31
62		22	19	48	12	45	102	32
63		23	20	48	12	45	102	33
64		24	21	48	12	45	104	35

## Sheet: PSD
PSD		PSQI	PSRI									Direct equating
0		0	0
1		0	1
2		1	2
3		1	3
4		1	3
5		2	4
6		2	5
7		2	5
8		3	6
9		3	6
10		3	7
11		3	7
12		4	8
13		4	8
14		4	9
15		5	9
16		5	10
17		5	11
18		6	11
19		6	12
20		6	12
21		7	13
22		7	13
23		7	14
24		8	14
25		8	15
26		8	15
27		8	16
28		9	16
29		9	17
30		9	17
31		10	18
32		10	18
33		10	19
34		10	19
35		11	20
36		11	20
37		11	20
38		11	21
39		11	21
40		12	22
41		12	22
42		12	23
43		12	23
44		13	24
45		13	24
46		13	25
47		13	25
48		14	26
49		14	26
50		14	27
51		14	27
52		14	28
53		15	28
54		15	29
55		15	29
56		15	30
57		15	30
58		16	31
59		16	31
60		16	32
61		16	32
62		17	33
63		17	34
64		17	34
65		17	35
66		17	35
67		18	36
68		18	36
69		18	37
70		18	37
71		19	38
72		19	39
73		19	39
74		19	40
75		20	40
76		20	41
77		20	41
78		20	42
79		21	42
80		21	43
81		21	44
82		21	44
83		22	45
84		22	45
85		22	46
86		23	46
87		23	47
88		23	48
89		24	48
90		24	49
91		24	50
92		25	50
93		25	51
94		26	52
95		26	53
96		27	54
97		28	55
98		28	56
99		29	58
100		30	59
101		31	61
102		32	63
103		34	64
104		35	64
